# Supplementary material for: Essential role of pyrophosphate homeostasis mediated by the pyrophosphate-dependent phosphofructokinase in Toxoplasma gondii
Source: PLoS Pathog. 2022 Feb 1;18(2):e1010293. doi: 10.1371/journal.ppat.1010293 (PMC8836295; doi:10.1371/journal.ppat.1010293)
Supplement: S3 Table — (XLSX) [file ppat.1010293.s010.xlsx]

## Sheet: Fig5A
Statistical analysis results of datasets used in Fig 5A
Data Analyzed	iPFK2 +IAA Vs iPFK2 -IAA
Paired t test
P value	0.4818
P value summary	ns
Significantly different (P < 0.05)?	No
One- or two-tailed P value?	Two-tailed
t, df	t=0.8570, df=2
Number of pairs	3
How big is the difference?
Mean of differences	-0.23
SD of differences	0.4649
SEM of differences	0.2684
95% confidence interval	-1.385 to 0.9248
R squared (partial eta squared)	0.2686
How effective was the pairing?
Correlation coefficient (r)	0.5264
P value (one tailed)	0.3236
P value summary	ns
Was the pairing significantly effective?	No

## Sheet: Fig5B
Statistical analysis results of datasets used in Fig 5B
Data Analyzed	G3P -IAA Vs + IAA
Two-way ANOVA	Ordinary
Alpha	0.05
Source of Variation	% of total variation	P value	P value summary	Significant?
Interaction	2.59	0.001	**	Yes
Row Factor	90	<0.001	***	Yes
Column Factor	1.26e-08	>0.99	ns	No
ANOVA table	SS (Type III)	DF	MS	F (DFn, DFd)	P value
Interaction	978	3	326	F (3, 20) = 7.80	P=0.001
Row Factor	34014	3	11338	F (3, 20) = 271	P<0.001
Column Factor	4.76e-06	1	4.76e-06	F (1, 20) = 1.14e-007	P>0.99
Residual	836	20	41.8
Difference between column means
Predicted (LS) mean of G3P	25
Predicted (LS) mean of Group H	25
Difference between predicted means	-0.000833
SE of difference	2.47
95% CI of difference	-5.15 to 5.15
	Citrate -IAA Vs + IAA
Two-way ANOVA	Ordinary
Alpha	0.05
Source of Variation	% of total variation	P value	P value summary	Significant?
Interaction	1.43	<0.001	***	Yes
Row Factor	96.8	<0.001	***	Yes
Column Factor	5.14e-09	>0.99	ns	No
ANOVA table	SS	DF	MS	F (DFn, DFd)	P value
Interaction	499	6	83.1	F (6, 42) = 5.71	P<0.001
Row Factor	33659	6	5610	F (6, 42) = 386	P<0.001
Column Factor	1.79e-06	1	1.79e-06	F (1, 42) = 1.23e-007	P>0.99
Residual	611	42	14.5
Difference between column means
Mean of Citrate	14.3
Mean of Group R	14.3
Difference between means	-0.000357
SE of difference	1.02
95% CI of difference	-2.06 to 2.06
	aconitate -IAA Vs + IAA
Two-way ANOVA	Ordinary
Alpha	0.05
Source of Variation	% of total variation	P value	P value summary	Significant?
Interaction	1.93	0.01	*	Yes
Row Factor	93.6	<0.001	***	Yes
Column Factor	4.75e-09	>0.99	ns	No
ANOVA table	SS	DF	MS	F (DFn, DFd)	P value
Interaction	726	6	121	F (6, 42) = 3.06	P=0.01
Row Factor	35168	6	5861	F (6, 42) = 148	P<0.001
Column Factor	1.79e-06	1	1.79e-06	F (1, 42) = 4.52e-008	P>0.99
Residual	1661	42	39.5
Difference between column means
Mean of aconitate	14.3
Mean of Group V	14.3
Difference between means	0.000357
SE of difference	1.68
95% CI of difference	-3.39 to 3.39
	Glucose -IAA Vs + IAA
Two-way ANOVA	Ordinary
Alpha	0.05
Source of Variation	% of total variation	P value	P value summary	Significant?
Interaction	0.0184	0.79	ns	No
Row Factor	99.7	<0.001	***	Yes
Column Factor	7.98e-33	>0.99	ns	No
ANOVA table	SS	DF	MS	F (DFn, DFd)	P value
Interaction	8.33	6	1.39	F (6, 42) = 0.517	P=0.79
Row Factor	45075	6	7512	F (6, 42) = 2799	P<0.001
Column Factor	3.61e-30	1	3.61e-30	F (1, 42) = 1.34e-030	P>0.99
Residual	113	42	2.68
Difference between column means
Mean of Glucose-	14.3
Mean of Glucose+	14.3
Difference between means	0
SE of difference	0.438
95% CI of difference	-0.884 to 0.884
	G6P -IAA Vs + IAA
Two-way ANOVA	Ordinary
Alpha	0.05
Source of Variation	% of total variation	P value	P value summary	Significant?
Interaction	0.756	0.12	ns	No
Row Factor	96.3	<0.001	***	Yes
Column Factor	1.06e-32	>0.99	ns	No
ANOVA table	SS	DF	MS	F (DFn, DFd)	P value
Interaction	258	6	43	F (6, 42) = 1.80	P=0.12
Row Factor	32859	6	5476	F (6, 42) = 229	P<0.001
Column Factor	3.61e-30	1	3.61e-30	F (1, 42) = 1.51e-031	P>0.99
Residual	1004	42	23.9
Difference between column means
Mean of G6P-	14.3
Mean of Group D	14.3
Difference between means	0
SE of difference	1.31
95% CI of difference	-2.64 to 2.64
	F6P -IAA Vs + IAA
Two-way ANOVA	Ordinary
Alpha	0.05
Source of Variation	% of total variation	P value	P value summary	Significant?
Interaction	0.701	0.13	ns	No
Row Factor	96.5	<0.001	***	Yes
Column Factor	5.49e-09	>0.99	ns	No
ANOVA table	SS	DF	MS	F (DFn, DFd)	P value
Interaction	228	6	38	F (6, 42) = 1.77	P=0.13
Row Factor	31370	6	5228	F (6, 42) = 244	P<0.001
Column Factor	1.79e-06	1	1.79e-06	F (1, 42) = 8.34e-008	P>0.99
Residual	899	42	21.4
Difference between column means
Mean of F6P	14.3
Mean of Group F	14.3
Difference between means	-0.000357
SE of difference	1.24
95% CI of difference	-2.50 to 2.50
	DHAP -IAA Vs + IAA
Two-way ANOVA	Ordinary
Alpha	0.05
Source of Variation	% of total variation	P value	P value summary	Significant?
Interaction	0.955	0.23	ns	No
Row Factor	94	<0.001	***	Yes
Column Factor	1.23e-08	>0.99	ns	No
ANOVA table	SS	DF	MS	F (DFn, DFd)	P value
Interaction	243	3	81.2	F (3, 24) = 1.52	P=0.23
Row Factor	23982	3	7994	F (3, 24) = 150	P<0.001
Column Factor	3.13e-06	1	3.13e-06	F (1, 24) = 5.87e-008	P>0.99
Residual	1278	24	53.2
Difference between column means
Mean of DHAP	25
Mean of Group J	25
Difference between means	-0.000625
SE of difference	2.58
95% CI of difference	-5.32 to 5.32
	Pyruvate -IAA Vs + IAA
Two-way ANOVA	Ordinary
Alpha	0.05
Source of Variation	% of total variation	P value	P value summary	Significant?
Interaction	0.795	0.67	ns	No
Row Factor	87	<0.001	***	Yes
Column Factor	1.29e-08	>0.99	ns	No
ANOVA table	SS	DF	MS	F (DFn, DFd)	P value
Interaction	192	3	64.1	F (3, 24) = 0.521	P=0.67
Row Factor	21062	3	7021	F (3, 24) = 57.0	P<0.001
Column Factor	3.13e-06	1	3.13e-06	F (1, 24) = 2.54e-008	P>0.99
Residual	2957	24	123
Difference between column means
Mean of Pyruvate	25
Mean of Group N	25
Difference between means	0.000625
SE of difference	3.92
95% CI of difference	-8.10 to 8.10
	Lactate -IAA Vs + IAA
Two-way ANOVA	Ordinary
Alpha	0.05
Source of Variation	% of total variation	P value	P value summary	Significant?
Interaction	3.32	0.11	ns	No
Row Factor	84.9	<0.001	***	Yes
Column Factor	5.83e-08	>0.99	ns	No
ANOVA table	SS	DF	MS	F (DFn, DFd)	P value
Interaction	712	3	237	F (3, 24) = 2.24	P=0.11
Row Factor	18207	3	6069	F (3, 24) = 57.4	P<0.001
Column Factor	1.25e-05	1	1.25e-05	F (1, 24) = 1.18e-007	P>0.99
Residual	2538	24	106
Difference between column means
Mean of Lactate	25
Mean of Group P	25
Difference between means	0.00125
SE of difference	3.64
95% CI of difference	-7.50 to 7.50
	a-ketoglutarate -IAA Vs + IAA
Two-way ANOVA	Ordinary
Alpha	0.05
Source of Variation	% of total variation	P value	P value summary	Significant?
Interaction	2.46	0.33	ns	No
Row Factor	82.8	<0.001	***	Yes
Column Factor	1.26e-08	>0.99	ns	No
ANOVA table	SS	DF	MS	F (DFn, DFd)	P value
Interaction	407	5	81.5	F (5, 36) = 1.20	P=0.33
Row Factor	13695	5	2739	F (5, 36) = 40.4	P<0.001
Column Factor	2.08e-06	1	2.08e-06	F (1, 36) = 3.07e-008	P>0.99
Residual	2443	36	67.9
Difference between column means
Mean of a-ketoglutarate	16.7
Mean of Group T	16.7
Difference between means	-0.000417
SE of difference	2.38
95% CI of difference	-4.82 to 4.82
	malate -IAA Vs + IAA
Two-way ANOVA	Ordinary
Alpha	0.05
Source of Variation	% of total variation	P value	P value summary	Significant?
Interaction	0.177	0.98	ns	No
Row Factor	86.8	<0.001	***	Yes
Column Factor	4.91e-08	>0.99	ns	No
ANOVA table	SS	DF	MS	F (DFn, DFd)	P value
Interaction	36.1	4	9.02	F (4, 30) = 0.102	P=0.98
Row Factor	17689	4	4422	F (4, 30) = 50.0	P<0.001
Column Factor	1e-05	1	1e-05	F (1, 30) = 1.13e-007	P>0.99
Residual	2652	30	88.4
Difference between column means
Mean of malate	20
Mean of Group X	20
Difference between means	-0.001
SE of difference	2.97
95% CI of difference	-6.07 to 6.07
	succinate -IAA Vs + IAA
Two-way ANOVA	Ordinary
Alpha	0.05
Source of Variation	% of total variation	P value	P value summary	Significant?
Interaction	0.895	0.4	ns	No
Row Factor	92.6	<0.001	***	Yes
Column Factor	1.85e-08	>0.99	ns	No
ANOVA table	SS	DF	MS	F (DFn, DFd)	P value
Interaction	121	4	30.2	F (4, 30) = 1.04	P=0.40
Row Factor	12485	4	3121	F (4, 30) = 107	P<0.001
Column Factor	2.5e-06	1	2.5e-06	F (1, 30) = 8.59e-008	P>0.99
Residual	873	30	29.1
Difference between column means
Mean of succinate	20
Mean of Group Z	20
Difference between means	0.0005
SE of difference	1.71
95% CI of difference	-3.48 to 3.48
	R5P -IAA Vs + IAA
Two-way ANOVA	Ordinary
Alpha	0.05
Source of Variation	% of total variation	P value	P value summary	Significant?
Interaction	0.462	>0.99	ns	No
Row Factor	63.6	<0.001	***	Yes
Column Factor	1.28e-07	>0.99	ns	No
ANOVA table	SS	DF	MS	F (DFn, DFd)	P value
Interaction	67.7	5	13.5	F (5, 36) = 0.0927	P>0.99
Row Factor	9316	5	1863	F (5, 36) = 12.8	P<0.001
Column Factor	1.88e-05	1	1.88e-05	F (1, 36) = 1.28e-007	P>0.99
Residual	5255	36	146
Difference between column means
Mean of R5P	16.7
Mean of Group AB	16.7
Difference between means	0.00125
SE of difference	3.49
95% CI of difference	-7.07 to 7.07
	S7P -IAA Vs + IAA
Two-way ANOVA	Ordinary
Alpha	0.05
Source of Variation	% of total variation	P value	P value summary	Significant?
Interaction	0.507	0.91	ns	No
Row Factor	90.4	<0.001	***	Yes
Column Factor	1.84e-32	>0.99	ns	No
ANOVA table	SS	DF	MS	F (DFn, DFd)	P value
Interaction	87	7	12.4	F (7, 48) = 0.382	P=0.91
Row Factor	15519	7	2217	F (7, 48) = 68.1	P<0.001
Column Factor	3.16e-30	1	3.16e-30	F (1, 48) = 9.70e-032	P>0.99
Residual	1562	48	32.5
Difference between column means
Mean of S7P	12.5
Mean of Group AD	12.5
Difference between means	0
SE of difference	1.43
95% CI of difference	-2.87 to 2.87

## Sheet: Fig6A
Statistical analysis results of datasets used in Fig 6A
Data Analyzed	ipfk2 +IAA			comPFK2 +IAA			comp-ppase+IAA			comp-ppase+IAA
	vs.			vs.			vs.			vs.
	ipfk2 -IAA			ipfk2 +IAA			ipfk2 +IAA			comp-ppase -IAA
Paired t test			Paired t test			Paired t test			Paired t test
P value	0.0037		P value	0.0236		P value	0.0227		P value	0.0031
P value summary	**		P value summary	*		P value summary	*		P value summary	**
Significantly different (P < 0.05)?	Yes		Significantly different (P < 0.05)?	Yes		Significantly different (P < 0.05)?	Yes		Significantly different (P < 0.05)?	Yes
One- or two-tailed P value?	Two-tailed		One- or two-tailed P value?	Two-tailed		One- or two-tailed P value?	Two-tailed		One- or two-tailed P value?	Two-tailed
t, df	t=8.274, df=3		t, df	t=4.267, df=3		t, df	t=4.328, df=3		t, df	t=8.808, df=3
Number of pairs	4		Number of pairs	4		Number of pairs	4		Number of pairs	4
How big is the difference?			How big is the difference?			How big is the difference?			How big is the difference?
Mean of differences	0.5352		Mean of differences	-0.5059		Mean of differences	-0.2814		Mean of differences	0.2653
SD of differences	0.1294		SD of differences	0.2371		SD of differences	0.13		SD of differences	0.06025
SEM of differences	0.06468		SEM of differences	0.1186		SEM of differences	0.06502		SEM of differences	0.03012
95% confidence interval	0.3293 to 0.7410		95% confidence interval	-0.8831 to -0.1286		95% confidence interval	-0.4883 to -0.07449		95% confidence interval	0.1694 to 0.3612
R squared (partial eta squared)	0.958		R squared (partial eta squared)	0.8585		R squared (partial eta squared)	0.862		R squared (partial eta squared)	0.9628
How effective was the pairing?			How effective was the pairing?			How effective was the pairing?			How effective was the pairing?
Correlation coefficient (r)	0.9293		Correlation coefficient (r)	0.3906		Correlation coefficient (r)	0.8461		Correlation coefficient (r)	0.9627
P value (one tailed)	0.0354		P value (one tailed)	0.3047		P value (one tailed)	0.077		P value (one tailed)	0.0186
P value summary	*		P value summary	ns		P value summary	ns		P value summary	*
Was the pairing significantly effective?	Yes		Was the pairing significantly effective?	No		Was the pairing significantly effective?	No		Was the pairing significantly effective?	Yes
Table Analyzed	Data 4		Table Analyzed	Data 4		Table Analyzed	Data 4		Table Analyzed	Data 4		Table Analyzed	Data 4		Table Analyzed	Data 4		Table Analyzed	Data 4		Table Analyzed	Data 4		Table Analyzed	Data 4		Table Analyzed	Data 4		Table Analyzed	Data 4
Data Analyzed	comPFK2 -IAA			comPFK2 +IAA			comp-ppase -IAA			comp-ppase+IAA
	vs.			vs.			vs.			vs.
	ipfk2 -IAA			ipfk2 -IAA			ipfk2 -IAA			ipfk2 -IAA
Paired t test			Paired t test			Paired t test			Paired t test
P value	0.3571		P value	0.67		P value	0.5751		P value	0.0062
P value summary	ns		P value summary	ns		P value summary	ns		P value summary	**
Significantly different (P < 0.05)?	No		Significantly different (P < 0.05)?	No		Significantly different (P < 0.05)?	No		Significantly different (P < 0.05)?	Yes
One- or two-tailed P value?	Two-tailed		One- or two-tailed P value?	Two-tailed		One- or two-tailed P value?	Two-tailed		One- or two-tailed P value?	Two-tailed
t, df	t=1.086, df=3		t, df	t=0.4706, df=3		t, df	t=0.6271, df=3		t, df	t=6.924, df=3
Number of pairs	4		Number of pairs	4		Number of pairs	4		Number of pairs	4
How big is the difference?			How big is the difference?			How big is the difference?			How big is the difference?
Mean of differences	0.04614		Mean of differences	0.0293		Mean of differences	-0.01156		Mean of differences	0.2538
SD of differences	0.085		SD of differences	0.1245		SD of differences	0.03686		SD of differences	0.07329
SEM of differences	0.0425		SEM of differences	0.06226		SEM of differences	0.01843		SEM of differences	0.03665
95% confidence interval	-0.08912 to 0.1814		95% confidence interval	-0.1688 to 0.2275		95% confidence interval	-0.07020 to 0.04709		95% confidence interval	0.1371 to 0.3704
R squared (partial eta squared)	0.282		R squared (partial eta squared)	0.06876		R squared (partial eta squared)	0.1159		R squared (partial eta squared)	0.9411
How effective was the pairing?			How effective was the pairing?			How effective was the pairing?			How effective was the pairing?
Correlation coefficient (r)	0.7728		Correlation coefficient (r)	0.6951		Correlation coefficient (r)	0.991		Correlation coefficient (r)	0.9797
P value (one tailed)	0.1136		P value (one tailed)	0.1524		P value (one tailed)	0.0045		P value (one tailed)	0.0102
P value summary	ns		P value summary	ns		P value summary	**		P value summary	*
Was the pairing significantly effective?	No		Was the pairing significantly effective?	No		Was the pairing significantly effective?	Yes		Was the pairing significantly effective?	Yes
Data Analyzed	comp-IAA			comp-ppase -IAA			comp-ppase -IAA			comp-ppase -IAA
	vs.			vs.			vs.			vs.
	ipfk2 +IAA			ipfk2 +IAA			ipfk2 +IAA			comPFK2 -IAA
Paired t test			Paired t test			Paired t test			Paired t test
P value	0.0177		P value	0.0025		P value	0.0025		P value	0.3958
P value summary	*		P value summary	**		P value summary	**		P value summary	ns
Significantly different (P < 0.05)?	Yes		Significantly different (P < 0.05)?	Yes		Significantly different (P < 0.05)?	Yes		Significantly different (P < 0.05)?	No
One- or two-tailed P value?	Two-tailed		One- or two-tailed P value?	Two-tailed		One- or two-tailed P value?	Two-tailed		One- or two-tailed P value?	Two-tailed
t, df	t=4.747, df=3		t, df	t=9.428, df=3		t, df	t=9.428, df=3		t, df	t=0.9885, df=3
Number of pairs	4		Number of pairs	4		Number of pairs	4		Number of pairs	4
How big is the difference?			How big is the difference?			How big is the difference?			How big is the difference?
Mean of differences	-0.489		Mean of differences	-0.5467		Mean of differences	-0.5467		Mean of differences	-0.05769
SD of differences	0.206		SD of differences	0.116		SD of differences	0.116		SD of differences	0.1167
SEM of differences	0.103		SEM of differences	0.05799		SEM of differences	0.05799		SEM of differences	0.05836
95% confidence interval	-0.8169 to -0.1612		95% confidence interval	-0.7313 to -0.3622		95% confidence interval	-0.7313 to -0.3622		95% confidence interval	-0.2434 to 0.1280
R squared (partial eta squared)	0.8825		R squared (partial eta squared)	0.9673		R squared (partial eta squared)	0.9673		R squared (partial eta squared)	0.2457
How effective was the pairing?			How effective was the pairing?			How effective was the pairing?			How effective was the pairing?
Correlation coefficient (r)	0.5585		Correlation coefficient (r)	0.9103		Correlation coefficient (r)	0.9103		Correlation coefficient (r)	0.7172
P value (one tailed)	0.2207		P value (one tailed)	0.0449		P value (one tailed)	0.0449		P value (one tailed)	0.1414
P value summary	ns		P value summary	*		P value summary	*		P value summary	ns
Was the pairing significantly effective?	No		Was the pairing significantly effective?	Yes		Was the pairing significantly effective?	Yes		Was the pairing significantly effective?	No
Data Analyzed	comp-ppase+IAA			comp-ppase -IAA			comp-ppase +IAA
	vs.			vs.			vs.
	comPFK2 -IAA			comPFK2 +IAA			comPFK2 +IAA
Paired t test			Paired t test			Paired t test
P value	0.0438		P value	0.5857		P value	0.0291
P value summary	*		P value summary	ns		P value summary	*
Significantly different (P < 0.05)?	Yes		Significantly different (P < 0.05)?	No		Significantly different (P < 0.05)?	Yes
One- or two-tailed P value?	Two-tailed		One- or two-tailed P value?	Two-tailed		One- or two-tailed P value?	Two-tailed
t, df	t=3.359, df=3		t, df	t=0.6088, df=3		t, df	t=3.940, df=3
Number of pairs	4		Number of pairs	4		Number of pairs	4
How big is the difference?			How big is the difference?			How big is the difference?
Mean of differences	0.2076		Mean of differences	-0.04086		Mean of differences	0.2244
SD of differences	0.1236		SD of differences	0.1342		SD of differences	0.1139
SEM of differences	0.06181		SEM of differences	0.06712		SEM of differences	0.05697
95% confidence interval	0.01091 to 0.4043		95% confidence interval	-0.2545 to 0.1727		95% confidence interval	0.04314 to 0.4058
R squared (partial eta squared)	0.7899		R squared (partial eta squared)	0.1099		R squared (partial eta squared)	0.838
How effective was the pairing?			How effective was the pairing?			How effective was the pairing?
Correlation coefficient (r)	0.8786		Correlation coefficient (r)	0.6828		Correlation coefficient (r)	0.821
P value (one tailed)	0.0607		P value (one tailed)	0.1586		P value (one tailed)	0.0895
P value summary	ns		P value summary	ns		P value summary	ns
Was the pairing significantly effective?	No		Was the pairing significantly effective?	No		Was the pairing significantly effective?	No

## Sheet: Fig6B
Statistical analysis results of datasets used in Fig 6B
	iPFK2+IAA			comPFK2 +IAA			comp-ppase+IAA			comp-ppase+IAA
	vs.			vs.			vs.			vs.
	iPFK2 -IAA			iPFK2+IAA			iPFK2+IAA			comp-Ppase -IAA
Paired t test			Paired t test			Paired t test			Paired t test
P value	<.001		P value	0.0245		P value	0.4164		P value	0.0483
P value summary	***		P value summary	*		P value summary	ns		P value summary	*
Significantly different (P < 0.05)?	Yes		Significantly different (P < 0.05)?	Yes		Significantly different (P < 0.05)?	No		Significantly different (P < 0.05)?	Yes
One- or two-tailed P value?	Two-tailed		One- or two-tailed P value?	Two-tailed		One- or two-tailed P value?	Two-tailed		One- or two-tailed P value?	Two-tailed
t, df	t=16.3, df=4		t, df	t=3.516, df=4		t, df	t=0.9055, df=4		t, df	t=2.811, df=4
Number of pairs	5		Number of pairs	5		Number of pairs	5		Number of pairs	5
How big is the difference?			How big is the difference?			How big is the difference?			How big is the difference?
Mean of differences	-0.372		Mean of differences	0.2042		Mean of differences	0.1155		Mean of differences	-0.1696
SD of differences	0.051		SD of differences	0.1299		SD of differences	0.2853		SD of differences	0.1349
SEM of differences	0.0228		SEM of differences	0.05808		SEM of differences	0.1276		SEM of differences	0.06033
95% confidence interval	-0.436 to -0.309		95% confidence interval	0.04297 to 0.3655		95% confidence interval	-0.2387 to 0.4698		95% confidence interval	-0.3371 to -0.002106
R squared (partial eta squared)	0.985		R squared (partial eta squared)	0.7556		R squared (partial eta squared)	0.1701		R squared (partial eta squared)	0.664
How effective was the pairing?			How effective was the pairing?			How effective was the pairing?			How effective was the pairing?
Correlation coefficient (r)	-0.167		Correlation coefficient (r)	-0.1851		Correlation coefficient (r)	-0.7184		Correlation coefficient (r)	0.8414
P value (one tailed)	0.394		P value (one tailed)	0.3828		P value (one tailed)	0.0858		P value (one tailed)	0.037
P value summary	ns		P value summary	ns		P value summary	ns		P value summary	*
Was the pairing significantly effective?	No		Was the pairing significantly effective?	No		Was the pairing significantly effective?	No		Was the pairing significantly effective?	Yes
	comPFK2-IAA			comPFK2 +IAA			comp-Ppase -IAA			comp-ppase+IAA
	vs.			vs.			vs.			vs.
	iPFK2 -IAA			iPFK2 -IAA			iPFK2 -IAA			iPFK2 -IAA
Paired t test			Paired t test			Paired t test			Paired t test
P value	0.139		P value	0.0322		P value	0.4194		P value	0.0869
P value summary	ns		P value summary	*		P value summary	ns		P value summary	ns
Significantly different (P < 0.05)?	No		Significantly different (P < 0.05)?	Yes		Significantly different (P < 0.05)?	No		Significantly different (P < 0.05)?	No
One- or two-tailed P value?	Two-tailed		One- or two-tailed P value?	Two-tailed		One- or two-tailed P value?	Two-tailed		One- or two-tailed P value?	Two-tailed
t, df	t=1.844, df=4		t, df	t=3.224, df=4		t, df	t=0.8992, df=4		t, df	t=2.258, df=4
Number of pairs	5		Number of pairs	5		Number of pairs	5		Number of pairs	5
How big is the difference?			How big is the difference?			How big is the difference?			How big is the difference?
Mean of differences	-0.09539		Mean of differences	-0.1681		Mean of differences	-0.08721		Mean of differences	-0.2568
SD of differences	0.1157		SD of differences	0.1166		SD of differences	0.2168		SD of differences	0.2543
SEM of differences	0.05174		SEM of differences	0.05214		SEM of differences	0.09698		SEM of differences	0.1137
95% confidence interval	-0.2391 to 0.04827		95% confidence interval	-0.3129 to -0.02334		95% confidence interval	-0.3565 to 0.1820		95% confidence interval	-0.5726 to 0.05899
R squared (partial eta squared)	0.4594		R squared (partial eta squared)	0.7221		R squared (partial eta squared)	0.1682		R squared (partial eta squared)	0.5603
How effective was the pairing?			How effective was the pairing?			How effective was the pairing?			How effective was the pairing?
Correlation coefficient (r)	0.6641		Correlation coefficient (r)	-0.2524		Correlation coefficient (r)	-0.7984		Correlation coefficient (r)	-0.3465
P value (one tailed)	0.1108		P value (one tailed)	0.341		P value (one tailed)	0.0526		P value (one tailed)	0.2839
P value summary	ns		P value summary	ns		P value summary	ns		P value summary	ns
Was the pairing significantly effective?	No		Was the pairing significantly effective?	No		Was the pairing significantly effective?	No		Was the pairing significantly effective?	No
	comPFK2 -IAA			comp-Ppase -IAA			comPFK2 +IAA			comp-Ppase -IAA
	vs.			vs.			vs.			vs.
	iPFK2+IAA			iPFK2+IAA			comPFK2 -IAA			comPFK2 -IAA
Paired t test			Paired t test			Paired t test			Paired t test
P value	0.0082		P value	0.0488		P value	0.5171		P value	0.9534
P value summary	**		P value summary	*		P value summary	ns		P value summary	ns
Significantly different (P < 0.05)?	Yes		Significantly different (P < 0.05)?	Yes		Significantly different (P < 0.05)?	No		Significantly different (P < 0.05)?	No
One- or two-tailed P value?	Two-tailed		One- or two-tailed P value?	Two-tailed		One- or two-tailed P value?	Two-tailed		One- or two-tailed P value?	Two-tailed
t, df	t=4.869, df=4		t, df	t=2.801, df=4		t, df	t=0.7096, df=4		t, df	t=0.06221, df=4
Number of pairs	5		Number of pairs	5		Number of pairs	5		Number of pairs	5
How big is the difference?			How big is the difference?			How big is the difference?			How big is the difference?
Mean of differences	0.2769		Mean of differences	0.2851		Mean of differences	-0.07271		Mean of differences	0.008183
SD of differences	0.1272		SD of differences	0.2276		SD of differences	0.2291		SD of differences	0.2941
SEM of differences	0.05687		SEM of differences	0.1018		SEM of differences	0.1025		SEM of differences	0.1315
95% confidence interval	0.1190 to 0.4348		95% confidence interval	0.002478 to 0.5678		95% confidence interval	-0.3572 to 0.2118		95% confidence interval	-0.3570 to 0.3734
R squared (partial eta squared)	0.8557		R squared (partial eta squared)	0.6623		R squared (partial eta squared)	0.1118		R squared (partial eta squared)	0.0009665
How effective was the pairing?			How effective was the pairing?			How effective was the pairing?			How effective was the pairing?
Correlation coefficient (r)	0.1209		Correlation coefficient (r)	-0.3617		Correlation coefficient (r)	-0.8759		Correlation coefficient (r)	-0.5591
P value (one tailed)	0.4232		P value (one tailed)	0.2749		P value (one tailed)	0.0257		P value (one tailed)	0.1636
P value summary	ns		P value summary	ns		P value summary	*		P value summary	ns
Was the pairing significantly effective?	No		Was the pairing significantly effective?	No		Was the pairing significantly effective?	Yes		Was the pairing significantly effective?	No
	comp-ppase+IAA			comp-Ppase -IAA			comp-ppase+IAA
	vs.			vs.			vs.
	comPFK2-IAA			comPFK2 +IAA			comPFK2 +IAA
Paired t test			Paired t test			Paired t test
P value	0.3067		P value	0.4576		P value	0.5076
P value summary	ns		P value summary	ns		P value summary	ns
Significantly different (P < 0.05)?	No		Significantly different (P < 0.05)?	No		Significantly different (P < 0.05)?	No
One- or two-tailed P value?	Two-tailed		One- or two-tailed P value?	Two-tailed		One- or two-tailed P value?	Two-tailed
t, df	t=1.171, df=4		t, df	t=0.8213, df=4		t, df	t=0.7269, df=4
Number of pairs	5		Number of pairs	5		Number of pairs	5
How big is the difference?			How big is the difference?			How big is the difference?
Mean of differences	-0.1614		Mean of differences	0.08089		Mean of differences	-0.08871
SD of differences	0.3083		SD of differences	0.2202		SD of differences	0.2729
SEM of differences	0.1379		SEM of differences	0.09849		SEM of differences	0.122
95% confidence interval	-0.5442 to 0.2214		95% confidence interval	-0.1926 to 0.3544		95% confidence interval	-0.4276 to 0.2501
R squared (partial eta squared)	0.2552		R squared (partial eta squared)	0.1443		R squared (partial eta squared)	0.1167
How effective was the pairing?			How effective was the pairing?			How effective was the pairing?
Correlation coefficient (r)	-0.2816		Correlation coefficient (r)	0.1449		Correlation coefficient (r)	0.008319
P value (one tailed)	0.3231		P value (one tailed)	0.4081		P value (one tailed)	0.4947
P value summary	ns		P value summary	ns		P value summary	ns
Was the pairing significantly effective?	No		Was the pairing significantly effective?	No		Was the pairing significantly effective?	No
